# Supplementary material for: Three dominant awnless genes in common wheat: Fine mapping, interaction and contribution to diversity in awn shape and length
Source: PLoS One. 2017 Apr 24;12(4):e0176148. doi: 10.1371/journal.pone.0176148 (PMC5402986; doi:10.1371/journal.pone.0176148)
Supplement: S1 Table — (XLSX) [file pone.0176148.s007.xlsx]

## Sheet: S1 Table
S1 Table. The 189 hexaploid wheat lines used in this study.
Acc. No.	Subspecies of T. aestivum	Variety/Cultivar	Country	Strain No.(KU-)	Awn Length at the top of spike		Awn Length at the middle of spike
					Mean (mm)	SD	Mean (mm)	SD
1	aestivum	(Local variety)	China	166	9.61167	2.38818	2.35333	0.417836
2	aestivum	Norin 10	Japan	265	62.4983	2.34304	77.7017	8.14538
3	aestivum	Baart	USA	309	87.1967	1.66667	72.2283	8.16537
4	aestivum	Selkerk	Canada	333	43.8717	5.34218	6.02833	1.66692
5	aestivum	Wichita	USA	336	91.3567	4.10975	106.348	6.93686
6	aestivum	April Bearded	UK	366	91.6167	3.035	82.0383	5.35882
7	aestivum	Renown	UK	370	4.25833	1.14135	1.74333	0.268303
8	aestivum	Wilhelmina	UK	371	13.3033	3.22234	3.04833	0.604828
9	aestivum	Little Joss	UK	372	18.8833	4.92754	2.955	0.322909
10	aestivum	Victor	UK	373	10.155	0.990063	2.855	0.368008
11	aestivum	Yeoman	UK	374	3.84	1.02614	1.64667	0.173858
12	aestivum	(Local variety)	USSR	405	88.5233	3.13974	76.3317	6.49003
13	aestivum	(Local variety)	China	479	52.665	3.19837	29.1533	7.26234
14	aestivum	(Local variety )	China	481	55.7583	2.57096	53.8217	6.08945
15	aestivum	(Local variety)	Tanzania	483	50.6817	4.84833	72.2533	4.71307
16	aestivum	(Local variety)	India	497	76.2917	3.81169	78.5033	6.90496
17	aestivum	(Local variety)	China	504	56.91	6.10536	49.8367	9.19898
18	aestivum	Gifu Wase Komugi	Japan	601	45.4867	2.67638	43.0017	7.76212
19	aestivum	(Local variety)	Spain	1002	90.925	3.81187	101.852	2.6999
20	aestivum	(Local variety)	Spain	1005	99.0717	3.47897	102.397	8.54405
21	aestivum	(Local variety)	Spain	1011	89.31	5.00453	58.905	11.4778
22	aestivum	(Local variety)	Spain	1049	85.6083	5.42638	78.0533	6.17405
23	aestivum	(Local variety)	Spain	1143	6.77167	0.973403	3.28	0.293326
24	aestivum	Akita Zairai	Japan	1215	67.4867	3.939	89.8167	3.90883
25	aestivum	Fukoku	Japan	1230	39.7633	4.19678	23.6533	2.21151
26	aestivum	Murasaki Aka	Japan	1279	9.42667	1.36271	2.685	0.301513
27	aestivum	(Local variety)	Greece	1302	24.3633	3.95604	4.54167	0.530826
28	aestivum	(Local variety)	Greece	1347	87.3083	3.47094	96.6967	5.39493
29	aestivum	(Local variety)	Romania	1392	96.0433	3.47015	78.36	8.0839
30	aestivum	(Local variety)	Romania	1394	84.125	5.31087	96.3067	6.75142
31	aestivum	(Local variety)	Romania	1421	15.4317	6.08283	3.12	0.683286
32	aestivum	(Local variety)	Romania	1424	70.385	4.67253	66.2783	8.65637
33	aestivum	(Local variety)	USSR	1521	24.5467	3.79685	4.06667	0.549897
34	aestivum	(Local variety)	USSR	1527	29.0633	4.53151	2.075	0.31348
35	aestivum	(Local variety)	USSR	1644	113.267	5.04184	112.992	6.72206
36	aestivum	(Local variety)	USSR	1668	25.7033	4.54314	5.41	0.908735
37	aestivum	(Local variety)	USSR	1697	18.8367	2.08163	3.945	0.398083
38	aestivum	(Local variety)	USSR	1797	26.9717	3.35217	4.93333	0.625609
39	aestivum	(Local variety)	Pakistan	3006	84.9417	5.96781	90.825	6.0516
40	aestivum	(Local variety)	Pakistan	3010	66.07	2.99569	60.6133	6.28547
41	aestivum	(Local variety)	Pakistan	3037	43.8433	7.28535	17.5833	2.2693
42	aestivum	(Local variety)	Afghanistan	3045	83.18	3.92196	65.8183	6.52129
43	aestivum	(Local variety)	Afghanistan	3054	103.042	10.1314	88.24	7.91751
44	aestivum	(Local variety)	Afghanistan	3062	80.7867	4.34404	20.005	2.23841
45	aestivum	(Local variety)	Afghanistan	3083	71.7167	2.51914	79.43	3.94681
46	aestivum	(Local variety)	Afghanistan	3089	90.4467	4.57487	96.2333	4.62102
47	aestivum	(Local variety)	Iran	3097	86.4383	6.79948	75.8133	7.85436
48	aestivum	(Local variety)	Iran	3098	43.38	3.93432	28.05	3.03487
49	aestivum	(Local variety)	Iran	3121	34.2217	5.90859	6.765	1.03411
50	aestivum	(Local variety)	Iran	3126	75.11	3.37361	70.985	2.67121
51	aestivum	(Local variety)	Iran	3136	37.7017	5.81056	8.58667	2.46566
52	aestivum	(Local variety)	Iran	3162	74.0183	6.22916	67.6267	5.3832
53	aestivum	(Local variety)	Iran	3184	67.6233	7.88925	62.5833	9.96025
54	aestivum	(Local variety)	Iran	3189	81.56	14.3076	85.7517	6.24915
55	aestivum	(Local variety)	Iran	3202	84.2217	6.58996	67.9283	8.42264
56	aestivum	(Local variety)	Iran	3232	73.6517	8.55421	75.9117	5.45078
57	aestivum	(Local variety)	Iran	3236	89.9267	4.55767	94.3933	11.7545
58	aestivum	(Local variety)	Iran	3274	81.675	6.25831	73.495	2.87252
59	aestivum	(Local variety)	Iran	3289	94.9167	2.54244	100.505	5.2969
60	aestivum	(Local variety)	Pakistan	3299	76.1033	1.83909	81.0467	15.1519
61	aestivum	(Local variety)	Pakistan	3351	79.505	13.4461	76.4083	3.76958
62	aestivum	(Local variety)	Egypt	3752	63.0583	4.44441	71.5033	2.39986
63	aestivum	(Local variety)	Jordan	3777	98.2567	3.97423	99.975	10.4394
64	aestivum	(Local variety)	Lebanon	3778	34.9867	4.25347	3.83833	0.703745
65	aestivum	(Local variety)	Syria	3780	26.1783	6.65517	4.87667	1.27167
66	aestivum	(Local variety)	Turkey	3784	19.835	6.66073	4.86	1.05565
67	aestivum	(Local variety)	Turkey	3789	54.335	1.07514	57.37	6.54653
68	aestivum	(Local variety)	Turkey	3801	15.97	6.9627	4.13333	0.854954
69	aestivum	(Local variety)	Turkey	3806	13.9617	3.56395	4.17167	0.867097
70	aestivum	(Local variety)	Turkey	-	77.71	2.23417	45.3567	5.91081
71	aestivum	(Local variety)	Turkey	3834	72.285	5.88329	50.0767	6.08925
72	aestivum	(Local variety)	Turkey	3851	75.51	4.5477	55.3017	6.8477
73	aestivum	(Local variety)	Turkey	3857	82.2083	4.35107	105.307	2.22451
74	aestivum	(Local variety)	Turkey	3860	93.9667	11.6982	100.437	8.06704
75	aestivum	(Local variety)	Italy	3868	16.41	2.39002	3.99833	0.53387
76	aestivum	(Local variety)	Nepal	4703	23.1017	7.30535	4.07	0.648845
77	aestivum	(Local variety)	Nepal	4714	0.158333	0.354044	1.58333	0.578849
78	aestivum	(Local variety)	Nepal	4734	39.5017	3.48141	43.6617	3.27101
79	aestivum	(Local variety)	Nepal	4759	47.86	6.6331	76.7233	4.24172
80	aestivum	(Local variety)	Nepal	4769	1.46	0.516495	2.41667	1.13018
81	aestivum	(Local variety)	Nepal	4783	52.8367	5.14725	66.265	3.89404
82	aestivum	(Local variety)	Bhutan	7001	23.6267	4.37033	22.5767	2.72678
83	aestivum	(Local variety)	Bhutan	7041	5.83	0.683472	1.835	0.308853
84	aestivum	(Local variety)	Bhutan	7113	1.50167	0.568314	1.67667	0.390265
85	aestivum	(Local variety)	Bhutan	7180	23.0917	4.73365	39.87	2.16791
86	aestivum	(Local variety)	Ethiopia	7356	24.0383	7.71818	4.00167	0.965182
87	aestivum	(Local variety)	Ethiopia	7379	51.4017	2.25239	55.045	4.17142
88	aestivum	(Local variety)	Ethiopia	7406	53.0283	4.66041	60.8817	5.06668
89	aestivum	(Local variety)	Afghanistan	7437	99.9783	4.86215	23.6867	2.93535
90	aestivum	(Local variety)	Afghanistan	7459	66.4333	3.85847	50.76	4.99972
91	aestivum	(Local variety)	Afghanistan	7480	61.7767	3.81232	20.9617	4.02127
92	aestivum	(Local variety)	Afghanistan	7624	61.405	5.20459	17.7883	4.88052
93	aestivum	(Local variety)	Afghanistan	7653	94.2417	6.94432	98.7117	6.24238
94	aestivum	(Local variety)	Afghanistan	7669	34.84	3.49042	21.375	3.65088
95	aestivum	(Local variety)	Ethiopia	9431	70.1083	3.40058	85.6083	5.17391
96	aestivum	(Local variety)	Ethiopia	9460	67.595	4.31892	76.4817	4.09137
97	aestivum	(Local variety)	Ethiopia	9797	75.275	4.12865	89.7867	6.51792
98	aestivum	(Local variety)	Ethiopia	9820	14.4017	3.96943	3.25333	0.265456
99	aestivum	(Local variety)	Ethiopia	9867	71.215	3.43434	84.805	2.76898
100	aestivum	(Local variety)	Iraq	10001	96.82	10.6479	101.912	19.155
101	aestivum	(Local variety)	Iraq	10154	56.91	3.77978	52.05	2.37974
103	aestivum	(Local variety)	Iran	10393	72.3667	13.5763	69.3517	4.98799
105	aestivum	(Local variety)	Iran	10439	82.3467	4.10857	80.9067	6.29957
106	aestivum	(Local variety)	Iran	10480	74.2233	4.2066	74.05	5.67428
107	aestivum	(Local variety)	Iran	10510	70.4517	6.85885	77.3017	11.7401
108	aestivum	(Local variety)	Afghanistan	11201	94.9817	6.688	82.91	5.47448
109	aestivum	(Local variety)	Afghanistan	11214	93.635	2.67906	77.805	4.539
110	aestivum	(Local variety)	Afghanistan	11240A	88.1983	2.21988	87.0967	8.19212
111	aestivum	(Local variety)	Romania	11351	93.5067	4.6205	72.4567	19.8902
112	aestivum	(Local variety)	Greece	11702	85.185	4.82784	97.4567	4.48609
113	aestivum	(Local variety)	Greece	11809	87.02	3.31109	91.6833	9.79816
114	aestivum	(Local variety)	Greece	11829	84.5367	3.363	66.8867	10.5967
115	aestivum	(Local variety)	China	13501	51.555	3.55789	49.03	11.423
116	aestivum	(Local variety)	China	13506	79.47	3.6325	83.4233	5.51272
117	aestivum	(Local variety)	China	13546	2.71	0.71068	5.135	0.688004
118	aestivum	(Local variety)	China	13631	61.71	5.80849	57.8733	3.82369
119	aestivum	(Local variety)	China	13662	37.9567	1.88083	32.9483	3.24106
120	aestivum	(Local variety)	China	13708	37.6683	3.11178	23.9933	2.27353
121	aestivum	(Local variety)	China	13807	31.505	2.8543	30.345	5.0098
122	aestivum	(Local variety)	China	13891	36.4817	3.43034	29.0667	4.59493
123	spelta	-	Spain	-	82.5517	3.90557	83.0767	3.09057
124	spelta	-	Spain	-	65.9533	2.08269	80.4117	3.23459
125	spelta	-	Spain	-	64.355	3.44244	53.7733	3.82815
126	spelta	-	Iran	-	62.2433	2.5418	62.9217	4.08711
127	spelta	-	DDR	-	77.9167	4.30489	71.0933	5.09103
128	spelta	-	DDR	-	11.1817	3.83431	3.27333	0.47107
129	spelta	-	DDR	-	53.53	6.72242	72.9383	5.53198
130	spelta	-	DDR	-	63.9633	9.57933	73.6333	6.98146
131	spelta	-	DDR	-	32.515	14.2833	6.18667	0.817231
132	spelta	-	DDR	-	2.755	1.13937	1.24333	0.504804
133	spelta	-	DDR	-	63.8767	5.85501	50.4833	8.60268
134	spelta	-	DDR	-	94.1517	4.27451	100.512	4.93051
135	compactum	-	China	152	11.425	1.75439	2.71667	0.362528
136	compactum	-	Japan	-	46.0467	5.47938	32.95	4.5424
138	compactum	-	Afghanistan	-	73.5617	4.47326	81.7417	6.80074
139	compactum	-	Iran	-	92.13	3.83442	90.0667	5.93997
140	compactum	-	Turkey	-	98.3483	2.84138	77.2783	7.32142
141	compactum	-	Ethiopia	-	45.4267	3.28636	55.1767	1.6235
142	macha	-	Turkey	-	16.59	4.61414	28.8533	6.32968
143	macha	-	Georgia, USSR	-	32.1383	4.3683	57.9833	1.66016
144	macha	-	Georgia, USSR	-	14.1333	4.98153	31.1617	5.33649
145	macha	-	Georgia, USSR	-	21.6867	4.50197	51.2917	2.34199
146	sphaerococcum	-	-	-	3.06	0.605392	2.15167	0.254513
147	sphaerococcum	-	Pakistan	-	28.4617	2.0383	26.8233	3.03139
148	sphaerococcum	-	Pakistan	-	22.2183	1.16617	22.125	3.05484
149	vavilovii	-	-	-	32.0183	3.15716	15.35	3.49676
150	vavilovii	-	Turkey	-	34.1533	7.73659	13.31	2.41025
151	aestivum	Opata 85	Mexico	-	51.415	3.0769	74.925	3.94648
152	aestivum	Synthetic W7984	-	-	83.8767	5.77531	91.7467	7.19877
153	aestivum	Chinese Spring	China	-	2.475	1.30261	2.43333	0.533654
154	spelta	var. duhamerianum	-	-	13.67	6.35473	4.88833	0.54708
155	aestivum	Timstein	Australia	-	24.3433	7.65272	5.70167	0.548285
156	aestivum	Hope	USA	-	89.225	10.6768	96.3367	7.16579
157	aestivum	Cheyenne	USA	-	101.212	3.47126	111.8	6.07994
158	aestivum	Hokkai 240	Japan	-	16.3967	5.82519	3.85167	0.584274
159	aestivum	Kanto 107	Japan	-	57.1467	2.47489	52.7833	6.73445
160	aestivum	Norin 26	Japan	-	59.2567	2.88052	54.605	9.60832
161	aestivum	Norin 61	Japan	-	51.58	1.52459	44.2717	2.89926
162	aestivum	Hokushin	Japan	-	7.085	1.68501	3.59667	0.489639
163	aestivum	Chihokukomugi	Japan	-	17.9983	5.38204	3.32167	0.477637
164	aestivum	Manbukomugi	Japan	-	22.07	3.86789	8.51167	0.881962
165	aestivum	Zenkojikomugi	Japan	-	13.0283	2.09096	4.20167	0.736136
166	aestivum	Sumai 3	China	-	47.5417	1.46287	57.1583	6.34014
167	aestivum	Nobeokabouzu	Japan	-	9.37167	3.23923	6.23	2.50181
168	aestivum	Tamaizumi	Japan	-	49.0833	4.68615	57.32	4.46605
169	aestivum	Kitanokaori	Japan	-	25.8517	6.99867	4.37	0.756465
170	aestivum	Minaminokaori	Japan	-	66.8267	1.27143	63.4683	6.919
171	aestivum	Haruyokoi	Japan	-	93.95	7.15294	94.3367	7.60409
172	aestivum	KS831957	USA	-	70.2283	1.25429	83.2283	2.16338
173	aestivum	Hanamanten	Japan	-	41.47	6.12554	54.1367	3.23626
174	aestivum	Kitahonami	Japan	-	17.105	2.2219	4.97	0.378735
175	aestivum	Kinuiroha	Japan	-	53.9133	5.16352	47.2383	6.74951
176	aestivum	U24	China	-	59.055	1.60954	81.205	1.80629
177	aestivum	Seikai 165	Japan	-	43.8667	4.97173	43.825	5.10502
178	aestivum	Ayahikari	Japan	-	54.8217	9.98559	52.11	8.10114
179	aestivum	Minaminokomugi	Japan	-	50.0783	4.63144	48.8833	4.56798
180	aestivum	Chogokuwase	Japan	-	36.6883	4.82599	38.7317	5.18568
181	aestivum	Akimakigata-Abukumawase	Japan	-	35.6283	4.34559	41.5683	5.492
182	aestivum	Nishikazekomugi	Japan	-	42.81	5.67024	38.0217	3.95679
183	aestivum	Chikugoizumi	Japan	-	61.24	3.39187	52.3317	6.27935
184	aestivum	Iwainodaichi	Japan	-	38.1417	4.169	36.96	6.20744
185	aestivum	Shiroganekomugi	Japan	-	52.8333	3.22504	42.365	4.2454
186	aestivum	Seikai 193	Japan	-	47.1083	4.72074	37.8533	6.39391
187	aestivum	Kitakamikomugi	Japan	-	54.1317	7.14293	41.6083	11.0682
188	aestivum	Nebarigoshi	Japan	-	10.6117	1.01718	3.89833	0.55174
189	aestivum	Shunyou	Japan	-	46.2367	8.14894	58.87	3.45229
190	aestivum	Fujimikomugi	Japan	-	51.365	3.69087	51.665	7.54216
191	aestivum	Gamenya	Australia	-	27.6917	2.88184	4.75833	0.75412
192	aestivum	Akadaruma	Japan	-	49.35	4.50338	50.3633	10.1988
