# Supplementary material for: Three dominant awnless genes in common wheat: Fine mapping, interaction and contribution to diversity in awn shape and length
Source: PLoS One. 2017 Apr 24;12(4):e0176148. doi: 10.1371/journal.pone.0176148 (PMC5402986; doi:10.1371/journal.pone.0176148)
Supplement: S3 Table — The presence of the Hd, B1 and B2 alleles were estimated based on the genotypes of markers at each QTL. Alleles are indicated in yellow when the genotype and phenotype were consistent, and green indicates an allele estimated by phenotype. The LOD peak of QTLs for awn length (top and middle) was observed in markers indicated by red. The first to third columns indicate the chromosome, marker name and position in cM of each marker, respectively. (XLSX) [file pone.0176148.s009.xlsx]

## Sheet: S3 Table
S3 Table. Identification of RILs with the dominant Hd, B1 and B2 alleles at the three QTLs
		RIL	#001	#002	#003	#004	#005	#006	#007	#009	#010	#011	#012	#013	#014	#015	#016	#018	#019	#020	#021	#022	#023	#024	#025	#026	#029	#030	#031	#032	#034	#036	#037	#038	#039	#040	#041	#042	#043	#044	#045	#046	#047	#048	#049	#050	#052	#055	#056
	Awn length (mm)	Top	59.62	3.81	25.97	2.14	30.3	3.75	1.51	33.29	2.93	29.07	68.37	2.7	43.45	65.68	53.48	5.14	5.07	22.85	1.45	11.57	5.81	8.24	2.58	8.53	1.3	1.07	6.38	4.23	1.77	33.48	5.78	71.43	51.05	21.33	3.82	64.48	40.77	56.04	67.89	1.84	2.18	4.65	31.65	3.36	36.36	1.95	14.68
		Middle	70.7	1.8	7.61	1.6	12.96	2.83	2.81	30.28	1.95	23.26	69.67	2.53	47.11	71.57	60.08	2.32	3.57	17.22	1.18	4.74	5.32	1.89	0.9	5.62	1.36	1.04	3.07	1.71	1.76	32.31	5.23	75.97	52.42	12.58	2.37	73.95	40.39	57.73	78.51	1.7	2.57	1.4	10.65	2.96	9.85	2.11	15.56
		4A allele	WT	WT	WT	Hd	WT	Hd	Hd	WT	Hd	WT	WT	Hd	Hd	WT	WT	Hd	Hd	WT	WT	Hd	Hd	WT	Hd	Hd	Hd	Hd	Hd	WT	Hd	Hd	Hd	WT	WT	Hd	Hd	WT	WT	WT	WT	Hd	Hd	WT	WT	Hd	WT	Hd	WT
		5A allele	WT	B1	B1	B1	WT	B1	WT	WT	WT	WT	WT	WT	WT	WT	WT	B1	B1	WT	B1	B1	WT	B1	B1	B1	B1	B1	B1	B1	B1	WT	B1	WT	WT	B1	B1	WT	WT	WT	WT	B1	WT	B1	B1	WT	WT	WT	B1
		6B allele	WT	B2	WT	B2	B2	B2	B2	B2	B2	B2	WT	B2	WT	WT	WT	WT	WT	B2	B2	WT	B2	B2	B2	WT	B2	B2	WT	B2	B2	WT	WT	WT	WT	WT	WT	WT	B2	B2	WT	B2	B2	B2	WT	B2	B2	B2	WT
4A	TAMW210186	10.7667	M808	M808	M808	CS	M808	CS	CS	M808	M808	M808	M808	CS	CS	CS	M808	CS	CS	M808	M808	CS	M808	M808	M808	CS	CS	CS	CS	M808	CS	CS	M808	CS	CS	CS	CS	CS	M808	M808	CS	CS	M808	CS	M808	CS	CS	CS	M808
4A	TAMW242596	20.1567	M808	M808	M808	CS	M808	CS	CS	M808	CS	M808	M808	CS	CS	CS	M808	CS	CS	M808	M808	CS	CS	M808	CS	CS	CS	CS	CS	M808	CS	CS	CS	M808	M808	CS	CS	M808	M808	M808	M808	CS	CS	M808	M808	CS	M808	CS	M808
4A	gwm165_1	23.4949	M808	M808	M808	CS	M808	CS	CS	-	CS	M808	M808	M808	CS	M808	M808	CS	CS	M808	M808	CS	CS	M808	CS	CS	CS	CS	CS	M808	CS	CS	CS	M808	M808	CS	CS	M808	M808	M808	M808	CS	CS	M808	M808	CS	M808	CS	M808
4A	TAMW233735	25.117	M808	M808	M808	CS	M808	CS	CS	M808	CS	-	M808	CS	CS	M808	M808	CS	CS	M808	M808	CS	CS	M808	CS	CS	CS	CS	CS	M808	CS	CS	CS	M808	M808	CS	CS	M808	M808	M808	M808	CS	CS	M808	M808	CS	M808	CS	M808
4A	TAMW231980	25.3902	M808	M808	M808	CS	-	CS	CS	-	CS	M808	M808	CS	CS	M808	M808	CS	CS	M808	M808	CS	CS	M808	CS	CS	CS	CS	CS	M808	CS	CS	CS	M808	M808	CS	CS	M808	M808	M808	M808	CS	CS	M808	M808	CS	M808	CS	-
4A	TAMW241105	25.6695	M808	M808	M808	CS	M808	CS	CS	M808	CS	M808	M808	CS	CS	M808	M808	CS	CS	M808	M808	CS	CS	M808	CS	CS	CS	CS	CS	M808	CS	CS	CS	M808	M808	CS	CS	M808	M808	M808	M808	CS	CS	M808	M808	CS	M808	CS	M808
4A	TAMW229600	26.1772	M808	M808	M808	CS	M808	CS	CS	M808	CS	M808	M808	CS	CS	M808	M808	CS	CS	M808	M808	CS	CS	M808	CS	CS	CS	CS	CS	M808	CS	CS	CS	M808	M808	CS	CS	M808	M808	M808	M808	CS	CS	M808	M808	CS	M808	CS	M808
4A	TAMW233736	26.4259	M808	M808	M808	CS	M808	CS	CS	M808	CS	M808	M808	CS	CS	M808	M808	CS	CS	M808	M808	CS	CS	M808	CS	CS	CS	CS	CS	M808	CS	CS	CS	M808	M808	CS	CS	M808	M808	M808	M808	CS	CS	M808	M808	CS	M808	CS	M808
4A	gwm192	27.2154	M808	M808	M808	CS	M808	CS	CS	-	CS	M808	M808	CS	CS	M808	M808	CS	CS	M808	M808	CS	CS	M808	CS	CS	CS	CS	CS	M808	CS	CS	CS	M808	M808	-	CS	M808	M808	M808	M808	CS	M808	M808	M808	CS	M808	CS	M808
5A	TAMW106208	299.732	M808	M808	M808	M808	CS	M808	CS	CS	CS	CS	CS	CS	CS	CS	CS	M808	M808	CS	M808	M808	CS	M808	M808	M808	CS	M808	M808	M808	M808	CS	M808	CS	CS	M808	M808	M808	CS	CS	CS	M808	CS	CS	M808	CS	CS	CS	M808
5A	TAMW232824	301.584	M808	M808	M808	M808	CS	M808	CS	CS	-	CS	CS	CS	CS	CS	CS	M808	M808	CS	M808	M808	CS	M808	M808	M808	M808	M808	M808	M808	M808	CS	M808	CS	CS	M808	M808	M808	CS	CS	CS	M808	CS	M808	M808	CS	CS	CS	M808
5A	gwm291	303.808	M808	M808	M808	M808	CS	M808	CS	CS	-	CS	CS	CS	CS	CS	CS	M808	M808	CS	M808	-	CS	M808	M808	M808	-	M808	M808	M808	M808	CS	M808	CS	CS	M808	M808	-	CS	CS	CS	M808	CS	-	M808	CS	CS	CS	M808
5A	TAMW209545	312.167	CS	M808	M808	M808	CS	M808	CS	M808	CS	M808	CS	CS	CS	CS	M808	M808	M808	CS	CS	M808	CS	M808	M808	M808	M808	M808	M808	M808	M808	M808	M808	CS	CS	M808	M808	M808	CS	CS	CS	M808	CS	M808	M808	CS	CS	CS	M808
5A	TAMW214700	312.67	CS	M808	M808	M808	CS	M808	CS	M808	CS	M808	CS	CS	CS	CS	M808	M808	M808	CS	CS	M808	CS	M808	M808	M808	M808	M808	M808	M808	M808	M808	M808	CS	CS	M808	M808	M808	CS	CS	CS	M808	CS	M808	M808	CS	CS	CS	M808
6B	TAMW232100	129.706	M808	CS	M808	CS	CS	CS	CS	CS	CS	CS	M808	CS	M808	M808	M808	M808	M808	CS	CS	M808	CS	CS	CS	M808	CS	CS	M808	CS	CS	M808	M808	M808	M808	M808	M808	M808	CS	CS	CS	CS	CS	CS	M808	CS	CS	CS	M808
6B	TAMW241694	129.957	M808	CS	M808	CS	CS	CS	CS	CS	CS	CS	M808	CS	M808	M808	M808	M808	M808	CS	CS	M808	CS	CS	CS	M808	CS	CS	M808	CS	CS	M808	M808	M808	M808	M808	M808	M808	CS	CS	CS	CS	CS	CS	M808	CS	CS	CS	M808
6B	TAMW233781	130.207	M808	CS	M808	CS	CS	CS	CS	CS	CS	CS	M808	CS	M808	M808	M808	M808	M808	CS	CS	M808	CS	CS	CS	M808	CS	CS	M808	CS	CS	M808	M808	M808	M808	M808	M808	M808	CS	CS	CS	CS	CS	CS	M808	CS	CS	CS	M808
6B	TAMW210060	130.71	M808	CS	M808	CS	CS	CS	CS	CS	CS	CS	M808	CS	M808	M808	M808	M808	M808	CS	CS	M808	CS	CS	CS	M808	CS	CS	M808	CS	CS	M808	M808	M808	M808	M808	M808	M808	CS	CS	M808	CS	CS	CS	M808	CS	CS	CS	M808
6B	TAMW233843	131.21	M808	CS	M808	CS	CS	CS	CS	CS	CS	CS	M808	CS	M808	M808	M808	M808	M808	CS	CS	M808	CS	CS	CS	M808	CS	CS	M808	CS	CS	M808	M808	M808	M808	M808	M808	M808	CS	CS	M808	CS	CS	CS	M808	CS	CS	CS	M808
6B	TAMW213790	131.458	M808	CS	M808	CS	CS	CS	CS	CS	CS	CS	M808	CS	M808	M808	M808	M808	M808	CS	CS	M808	CS	CS	CS	M808	CS	CS	M808	CS	CS	M808	M808	M808	M808	M808	M808	M808	CS	CS	M808	CS	CS	CS	M808	CS	CS	CS	M808
6B	TAMW214868	132.216	M808	CS	M808	CS	CS	CS	CS	CS	CS	CS	M808	CS	M808	M808	M808	M808	M808	CS	CS	M808	CS	CS	CS	M808	CS	CS	M808	CS	CS	M808	M808	M808	M808	M808	M808	M808	CS	CS	M808	CS	CS	CS	M808	CS	CS	CS	M808
6B	TAMW125872	134.549	M808	CS	M808	CS	CS	CS	CS	CS	CS	CS	M808	CS	M808	M808	M808	M808	M808	CS	CS	M808	CS	CS	CS	M808	CS	CS	M808	CS	CS	M808	M808	M808	M808	M808	M808	M808	CS	CS	M808	CS	CS	CS	M808	CS	CS	CS	M808
6B	TAMW123279	135.049	M808	CS	M808	CS	CS	CS	CS	CS	CS	CS	M808	CS	M808	M808	M808	M808	M808	CS	CS	M808	CS	CS	CS	M808	CS	CS	M808	CS	CS	M808	M808	M808	M808	M808	M808	M808	CS	CS	M808	CS	CS	CS	M808	CS	CS	CS	M808
The presence of the Hd, B1 and B2 alleles were estimated based on the genotypes of markers at each QTL. Alleles are indicated in yellow when the genotype and phenotype were consistent, and green indicates an allele estimated by phenotype.
The LOD peak of QTLs for awn length (top and middle) was observed in markers indicated by red.
The first to third columns indicate the chromosome, marker name and position in cM of each marker, respectively.
[truncated: 114 more columns]
