# Supplementary material for: Three dominant awnless genes in common wheat: Fine mapping, interaction and contribution to diversity in awn shape and length
Source: PLoS One. 2017 Apr 24;12(4):e0176148. doi: 10.1371/journal.pone.0176148 (PMC5402986; doi:10.1371/journal.pone.0176148)
Supplement: S5 Table — A: CS allele, B: M808 allele, -: missing or other allele (XLSX) [file pone.0176148.s011.xlsx]

## Sheet: S5 Table
S5 Table. Genotype of the 189 hexaploid wheat lines according to the PCR-based markers.
Acc. No.	Subspecies of T. aestivum	Variety/Cultivar	Country	Strain No.(KU-)	Awn Length at the top of spike	Awn Length at the middle of spike	Hd locus				B1 locus	B2 locus
					Mean (mm)	Mean (mm)	WABM233735	WABM241105	Xgwm192	WABM117400	WABM232824	WABM242378	WABM232658	WABM233843	WABM214868	WABM243094	WABM125872	WABM123279
1	aestivum	(Local variety)	China	166	9.61167	2.35333	B	A	B	B	A	A	A	A	A	A	A	A
2	aestivum	Norin 10	Japan	265	62.4983	77.7017	B	B	B	B	A	A	B	A	A	A	A	B
3	aestivum	Baart	USA	309	87.1967	72.2283	B	A	B	B	A	B	B	B	A	A	B	A
4	aestivum	Selkerk	Canada	333	43.8717	6.02833	B	B	-	B	B	B	B	B	A	A	B	-
5	aestivum	Wichita	USA	336	91.3567	106.348	B	A	-	B	A	A	A	A	A	B	B	A
6	aestivum	April Bearded	UK	366	91.6167	82.0383	B	B	-	B	A	B	B	B	A	A	B	B
7	aestivum	Renown	UK	370	4.25833	1.74333	B	B	B	B	B	B	B	B	A	A	B	-
8	aestivum	Wilhelmina	UK	371	13.3033	3.04833	B	B	B	B	B	A	A	A	A	A	A	A
9	aestivum	Little Joss	UK	372	18.8833	2.955	B	B	B	B	B	A	A	A	A	A	B	A
10	aestivum	Victor	UK	373	10.155	2.855	B	B	B	B	B	A	A	A	A	A	A	A
11	aestivum	Yeoman	UK	374	3.84	1.64667	B	B	B	B	B	A	A	A	A	A	A	A
12	aestivum	(Local variety)	USSR	405	88.5233	76.3317	B	B	B	B	A	A	A	A	A	A	A	B
13	aestivum	(Local variety)	China	479	52.665	29.1533	A	A	A	A	A	A	A	B	A	A	B	B
14	aestivum	(Local variety )	China	481	55.7583	53.8217	B	A	B	B	A	A	B	B	A	A	B	B
15	aestivum	(Local variety)	Tanzania	483	50.6817	72.2533	B	A	B	B	A	A	B	A	A	A	A	B
16	aestivum	(Local variety)	India	497	76.2917	78.5033	B	A	B	B	B	A	B	A	A	A	A	A
17	aestivum	(Local variety)	China	504	56.91	49.8367	B	A	B	B	A	A	A	A	A	A	A	A
18	aestivum	Gifu Wase Komugi	Japan	601	45.4867	43.0017	B	B	B	B	A	A	B	A	A	B	B	A
19	aestivum	(Local variety)	Spain	1002	90.925	101.852	B	B	B	B	A	B	-	B	B	B	B	B
20	aestivum	(Local variety)	Spain	1005	99.0717	102.397	B	A	B	B	B	A	B	A	A	A	A	B
21	aestivum	(Local variety)	Spain	1011	89.31	58.905	B	A	B	B	A	B	B	B	A	A	A	A
22	aestivum	(Local variety)	Spain	1049	85.6083	78.0533	B	A	B	B	A	A	B	B	A	A	B	B
23	aestivum	(Local variety)	Spain	1143	6.77167	3.28	B	A	B	B	A	B	B	B	A	A	B	-
24	aestivum	Akita Zairai	Japan	1215	67.4867	89.8167	B	B	B	B	B	A	A	A	A	A	A	-
25	aestivum	Fukoku	Japan	1230	39.7633	23.6533	B	B	B	B	A	A	A	A	A	A	A	B
26	aestivum	Murasaki Aka	Japan	1279	9.42667	2.685	B	A	B	B	B	B	B	B	A	A	B	-
27	aestivum	(Local variety)	Greece	1302	24.3633	4.54167	B	B	B	B	A	B	A	A	B	B	B	B
28	aestivum	(Local variety)	Greece	1347	87.3083	96.6967	B	A	B	B	B	A	A	B	A	A	A	B
29	aestivum	(Local variety)	Romania	1392	96.0433	78.36	B	B	B	B	B	A	-	A	A	A	A	A
30	aestivum	(Local variety)	Romania	1394	84.125	96.3067	B	B	B	B	A	B	A	B	A	A	A	A
31	aestivum	(Local variety)	Romania	1421	15.4317	3.12	B	B	-	B	B	A	A	A	A	A	A	A
32	aestivum	(Local variety)	Romania	1424	70.385	66.2783	B	B	-	B	A	A	-	A	A	A	A	B
33	aestivum	(Local variety)	USSR	1521	24.5467	4.06667	B	B	B	B	A	B	B	A	A	A	B	B
34	aestivum	(Local variety)	USSR	1527	29.0633	2.075	B	A	B	B	A	B	B	B	A	A	B	A
35	aestivum	(Local variety)	USSR	1644	113.267	112.992	B	B	B	B	A	B	A	A	A	A	A	B
36	aestivum	(Local variety)	USSR	1668	25.7033	5.41	B	B	B	B	A	A	B	B	A	A	B	-
37	aestivum	(Local variety)	USSR	1697	18.8367	3.945	B	B	B	B	A	A	B	B	A	A	B	B
38	aestivum	(Local variety)	USSR	1797	26.9717	4.93333	B	B	B	B	A	B	B	B	A	A	B	A
39	aestivum	(Local variety)	Pakistan	3006	84.9417	90.825	B	A	B	B	A	A	A	A	A	A	A	A
40	aestivum	(Local variety)	Pakistan	3010	66.07	60.6133	B	B	-	B	A	A	A	A	A	A	A	A
41	aestivum	(Local variety)	Pakistan	3037	43.8433	17.5833	B	A	B	B	A	A	B	B	A	A	A	A
42	aestivum	(Local variety)	Afghanistan	3045	83.18	65.8183	B	A	-	B	B	B	B	A	A	B	B	-
43	aestivum	(Local variety)	Afghanistan	3054	103.042	88.24	B	A	B	B	A	A	A	A	A	A	A	B
44	aestivum	(Local variety)	Afghanistan	3062	80.7867	20.005	B	A	B	B	A	A	A	A	A	A	A	A
45	aestivum	(Local variety)	Afghanistan	3083	71.7167	79.43	B	B	B	B	A	A	-	A	-	B	A	A
46	aestivum	(Local variety)	Afghanistan	3089	90.4467	96.2333	B	B	A	B	A	B	B	B	A	A	B	B
47	aestivum	(Local variety)	Iran	3097	86.4383	75.8133	B	A	-	B	A	A	B	B	A	A	B	B
48	aestivum	(Local variety)	Iran	3098	43.38	28.05	A	A	A	A	A	A	B	B	A	A	B	B
49	aestivum	(Local variety)	Iran	3121	34.2217	6.765	A	A	A	A	A	A	B	B	A	A	A	A
50	aestivum	(Local variety)	Iran	3126	75.11	70.985	B	A	B	B	A	A	B	B	A	A	B	B
51	aestivum	(Local variety)	Iran	3136	37.7017	8.58667	A	B	A	A	A	A	A	A	A	A	A	A
52	aestivum	(Local variety)	Iran	3162	74.0183	67.6267	B	A	B	B	A	-	B	A	A	A	A	A
53	aestivum	(Local variety)	Iran	3184	67.6233	62.5833	B	A	B	B	A	A	B	A	A	B	A	A
54	aestivum	(Local variety)	Iran	3189	81.56	85.7517	B	A	B	B	A	B	A	A	A	B	B	A
55	aestivum	(Local variety)	Iran	3202	84.2217	67.9283	B	A	B	B	A	A	B	A	A	A	A	A
56	aestivum	(Local variety)	Iran	3232	73.6517	75.9117	B	A	-	B	A	B	A	A	A	A	A	-
57	aestivum	(Local variety)	Iran	3236	89.9267	94.3933	B	A	B	B	A	A	B	B	A	A	B	-
58	aestivum	(Local variety)	Iran	3274	81.675	73.495	B	A	-	B	A	A	B	A	A	A	A	A
59	aestivum	(Local variety)	Iran	3289	94.9167	100.505	B	A	B	B	A	A	B	A	A	A	A	A
60	aestivum	(Local variety)	Pakistan	3299	76.1033	81.0467	B	A	A	B	A	A	B	A	A	A	A	B
61	aestivum	(Local variety)	Pakistan	3351	79.505	76.4083	B	A	B	A	A	B	B	B	A	A	B	A
62	aestivum	(Local variety)	Egypt	3752	63.0583	71.5033	B	A	B	B	A	A	B	A	A	A	A	A
63	aestivum	(Local variety)	Jordan	3777	98.2567	99.975	B	B	B	B	B	A	A	A	A	A	A	-
64	aestivum	(Local variety)	Lebanon	3778	34.9867	3.83833	B	B	-	B	B	A	B	B	A	A	B	B
65	aestivum	(Local variety)	Syria	3780	26.1783	4.87667	B	A	-	B	B	A	B	A	A	B	B	A
66	aestivum	(Local variety)	Turkey	3784	19.835	4.86	B	A	B	B	B	A	B	B	A	A	B	B
67	aestivum	(Local variety)	Turkey	3789	54.335	57.37	B	B	B	B	A	A	B	A	A	A	A	A
68	aestivum	(Local variety)	Turkey	3801	15.97	4.13333	B	B	B	B	B	B	B	B	B	B	B	B
69	aestivum	(Local variety)	Turkey	3806	13.9617	4.17167	B	A	B	B	B	B	B	B	A	A	B	A
70	aestivum	(Local variety)	Turkey	-	77.71	45.3567	B	A	B	B	-	A	A	A	A	A	A	B
71	aestivum	(Local variety)	Turkey	3834	72.285	50.0767	B	B	-	B	A	A	-	A	A	A	B	A
72	aestivum	(Local variety)	Turkey	3851	75.51	55.3017	B	A	-	B	A	A	B	A	A	A	A	A
73	aestivum	(Local variety)	Turkey	3857	82.2083	105.307	B	A	B	B	A	A	B	A	A	A	A	-
74	aestivum	(Local variety)	Turkey	3860	93.9667	100.437	B	B	B	B	A	B	B	B	A	A	B	-
75	aestivum	(Local variety)	Italy	3868	16.41	3.99833	B	B	B	B	A	B	-	B	A	A	B	-
76	aestivum	(Local variety)	Nepal	4703	23.1017	4.07	B	A	B	B	B	A	B	A	A	A	A	A
77	aestivum	(Local variety)	Nepal	4714	0.158333	1.58333	A	B	A	A	A	A	B	A	A	A	A	B
78	aestivum	(Local variety)	Nepal	4734	39.5017	43.6617	A	B	A	A	A	B	B	B	A	A	B	B
79	aestivum	(Local variety)	Nepal	4759	47.86	76.7233	B	A	B	A	A	A	-	A	A	A	A	A
80	aestivum	(Local variety)	Nepal	4769	1.46	2.41667	A	B	A	A	A	A	B	A	A	A	A	B
81	aestivum	(Local variety)	Nepal	4783	52.8367	66.265	B	A	B	B	A	A	B	A	A	A	A	A
82	aestivum	(Local variety)	Bhutan	7001	23.6267	22.5767	A	B	A	A	A	B	B	B	A	A	B	B
83	aestivum	(Local variety)	Bhutan	7041	5.83	1.835	B	A	B	A	A	A	-	A	A	A	A	A
84	aestivum	(Local variety)	Bhutan	7113	1.50167	1.67667	A	A	A	A	A	A	B	B	A	A	A	B
85	aestivum	(Local variety)	Bhutan	7180	23.0917	39.87	A	B	A	A	A	B	A	A	B	B	B	B
86	aestivum	(Local variety)	Ethiopia	7356	24.0383	4.00167	B	A	B	B	B	A	B	B	A	A	B	B
87	aestivum	(Local variety)	Ethiopia	7379	51.4017	55.045	B	A	B	B	A	A	A	A	A	A	B	A
88	aestivum	(Local variety)	Ethiopia	7406	53.0283	60.8817	B	A	B	B	A	A	A	A	A	B	A	A
89	aestivum	(Local variety)	Afghanistan	7437	99.9783	23.6867	B	A	B	B	A	A	-	A	A	A	A	B
90	aestivum	(Local variety)	Afghanistan	7459	66.4333	50.76	B	A	B	B	A	A	A	A	A	A	A	A
91	aestivum	(Local variety)	Afghanistan	7480	61.7767	20.9617	B	B	B	B	A	A	A	B	A	A	A	A
92	aestivum	(Local variety)	Afghanistan	7624	61.405	17.7883	B	A	B	B	A	B	B	A	A	A	B	-
93	aestivum	(Local variety)	Afghanistan	7653	94.2417	98.7117	B	A	B	B	A	A	A	A	A	A	B	-
94	aestivum	(Local variety)	Afghanistan	7669	34.84	21.375	A	A	-	A	A	B	A	A	-	A	B	-
95	aestivum	(Local variety)	Ethiopia	9431	70.1083	85.6083	B	A	B	B	A	B	A	A	A	A	A	B
96	aestivum	(Local variety)	Ethiopia	9460	67.595	76.4817	B	A	B	B	A	A	A	A	A	B	B	A
97	aestivum	(Local variety)	Ethiopia	9797	75.275	89.7867	B	A	B	B	A	A	B	A	A	A	A	-
98	aestivum	(Local variety)	Ethiopia	9820	14.4017	3.25333	B	A	B	B	A	B	B	A	B	B	B	-
99	aestivum	(Local variety)	Ethiopia	9867	71.215	84.805	B	A	B	B	A	B	A	A	A	A	B	B
100	aestivum	(Local variety)	Iraq	10001	96.82	101.912	B	A	B	B	B	A	A	A	A	A	A	B
101	aestivum	(Local variety)	Iraq	10154	56.91	52.05	B	B	B	B	A	A	B	A	A	A	A	A
103	aestivum	(Local variety)	Iran	10393	72.3667	69.3517	B	A	B	B	A	A	B	B	A	A	B	B
105	aestivum	(Local variety)	Iran	10439	82.3467	80.9067	B	B	B	B	A	B	B	B	A	A	B	B
106	aestivum	(Local variety)	Iran	10480	74.2233	74.05	B	A	B	B	A	B	B	B	A	A	A	A
107	aestivum	(Local variety)	Iran	10510	70.4517	77.3017	B	A	B	B	A	B	B	B	A	A	A	A
108	aestivum	(Local variety)	Afghanistan	11201	94.9817	82.91	B	A	B	B	A	B	B	B	A	A	B	B
109	aestivum	(Local variety)	Afghanistan	11214	93.635	77.805	B	A	B	B	A	A	B	B	A	A	B	B
110	aestivum	(Local variety)	Afghanistan	11240A	88.1983	87.0967	B	B	B	B	A	A	A	B	A	A	A	A
111	aestivum	(Local variety)	Romania	11351	93.5067	72.4567	B	A	B	B	A	A	A	A	-	B	B	A
112	aestivum	(Local variety)	Greece	11702	85.185	97.4567	B	A	B	B	B	A	A	A	A	A	A	B
113	aestivum	(Local variety)	Greece	11809	87.02	91.6833	B	A	-	B	A	A	B	A	A	B	B	A
114	aestivum	(Local variety)	Greece	11829	84.5367	66.8867	B	A	B	B	A	A	B	A	A	A	A	A
115	aestivum	(Local variety)	China	13501	51.555	49.03	B	A	B	B	B	A	A	A	A	A	B	A
116	aestivum	(Local variety)	China	13506	79.47	83.4233	B	A	B	B	-	A	A	A	-	B	A	B
117	aestivum	(Local variety)	China	13546	2.71	5.135	A	A	A	A	A	B	A	A	A	A	B	-
118	aestivum	(Local variety)	China	13631	61.71	57.8733	-	B	B	B	A	A	-	A	A	A	A	A
119	aestivum	(Local variety)	China	13662	37.9567	32.9483	A	A	A	A	A	B	B	A	A	A	B	B
120	aestivum	(Local variety)	China	13708	37.6683	23.9933	A	A	A	A	A	B	B	A	B	B	B	A
121	aestivum	(Local variety)	China	13807	31.505	30.345	A	A	A	A	A	B	A	A	A	A	B	B
122	aestivum	(Local variety)	China	13891	36.4817	29.0667	A	A	A	A	A	A	A	B	A	A	A	B
123	spelta	-	Spain	-	82.5517	83.0767	B	A	B	B	B	A	A	A	A	A	A	A
124	spelta	-	Spain	-	65.9533	80.4117	B	A	B	B	B	A	A	B	A	A	A	A
125	spelta	-	Spain	-	64.355	53.7733	B	A	B	B	B	A	B	A	A	A	A	A
126	spelta	-	Iran	-	62.2433	62.9217	B	B	B	B	A	B	B	B	A	A	B	B
127	spelta	-	DDR	-	77.9167	71.0933	B	A	B	B	B	B	B	B	B	B	B	B
128	spelta	-	DDR	-	11.1817	3.27333	B	A	B	B	B	B	B	B	A	A	B	A
129	spelta	-	DDR	-	53.53	72.9383	B	A	B	A	B	A	B	A	A	B	B	A
130	spelta	-	DDR	-	63.9633	73.6333	B	A	B	B	B	B	B	B	A	A	B	A
131	spelta	-	DDR	-	32.515	6.18667	B	A	B	A	B	B	B	B	B	B	B	B
132	spelta	-	DDR	-	2.755	1.24333	B	A	B	B	B	B	B	B	A	A	B	B
133	spelta	-	DDR	-	63.8767	50.4833	B	B	B	B	B	A	-	A	A	A	B	A
134	spelta	-	DDR	-	94.1517	100.512	B	A	B	B	B	B	B	B	A	A	B	B
135	compactum	-	China	152	11.425	2.71667	B	B	B	B	A	B	-	A	A	B	A	-
136	compactum	-	Japan	-	46.0467	32.95	B	B	B	B	A	A	A	A	A	A	A	B
138	compactum	-	Afghanistan	-	73.5617	81.7417	B	A	B	B	B	A	A	A	A	A	B	A
139	compactum	-	Iran	-	92.13	90.0667	B	B	B	B	A	A	B	A	A	A	A	B
140	compactum	-	Turkey	-	98.3483	77.2783	B	A	-	B	A	A	A	A	A	A	B	-
141	compactum	-	Ethiopia	-	45.4267	55.1767	A	A	-	B	B	A	B	B	A	A	B	-
142	macha	-	Turkey	-	16.59	28.8533	A	A	A	B	A	B	B	B	A	A	B	-
143	macha	-	Georgia, USSR	-	32.1383	57.9833	A	A	A	B	A	B	B	B	A	A	B	B
144	macha	-	Georgia, USSR	-	14.1333	31.1617	A	A	A	A	A	A	A	A	A	A	A	B
145	macha	-	Georgia, USSR	-	21.6867	51.2917	A	A	-	A	A	B	A	A	-	A	B	-
146	sphaerococcum	-	-	-	3.06	2.15167	A	A	B	B	A	A	-	A	A	A	A	A
147	sphaerococcum	-	Pakistan	-	28.4617	26.8233	B	A	B	B	A	A	B	A	A	A	A	B
148	sphaerococcum	-	Pakistan	-	22.2183	22.125	B	A	B	B	A	A	B	B	A	A	B	B
149	vavilovii	-	-	-	32.0183	15.35	B	B	B	B	A	A	A	A	A	A	B	B
150	vavilovii	-	Turkey	-	34.1533	13.31	B	B	B	B	A	A	B	B	A	A	B	B
151	aestivum	Opata 85	Mexico	-	51.415	74.925	B	B	-	B	A	B	B	A	A	B	B	B
152	aestivum	Synthetic W7984	-	-	83.8767	91.7467	B	B	-	A	B	A	-	A	A	A	A	A
153	aestivum	Chinese Spring	China	-	2.475	2.43333	A	A	A	A	A	A	B	B	A	A	B	-
154	spelta	var. duhamerianum	-	-	13.67	4.88833	B	A	B	B	B	B	B	A	A	A	B	-
155	aestivum	Timstein	Australia	-	24.3433	5.70167	B	A	B	B	B	A	B	B	A	A	B	A
156	aestivum	Hope	USA	-	89.225	96.3367	B	A	B	B	A	B	B	B	A	A	B	B
157	aestivum	Cheyenne	USA	-	101.212	111.8	B	B	-	B	A	A	B	A	A	A	B	A
158	aestivum	Hokkai 240	Japan	-	16.3967	3.85167	B	B	B	B	B	B	B	B	A	A	B	B
159	aestivum	Kanto 107	Japan	-	57.1467	52.7833	B	A	B	B	A	A	-	A	A	A	B	A
160	aestivum	Norin 26	Japan	-	59.2567	54.605	B	A	B	B	A	A	B	A	A	B	B	A
161	aestivum	Norin 61	Japan	-	51.58	44.2717	B	B	B	B	A	A	A	A	A	A	B	A
162	aestivum	Hokushin	Japan	-	7.085	3.59667	B	B	B	B	B	A	B	B	A	A	B	B
163	aestivum	Chihokukomugi	Japan	-	17.9983	3.32167	B	B	B	B	A	B	B	B	A	A	B	A
164	aestivum	Manbukomugi	Japan	-	22.07	8.51167	B	B	B	B	B	A	A	A	A	A	B	A
165	aestivum	Zenkojikomugi	Japan	-	13.0283	4.20167	B	B	B	B	A	B	B	A	A	A	B	B
166	aestivum	Sumai 3	China	-	47.5417	57.1583	B	B	B	B	B	A	A	A	A	A	A	A
167	aestivum	Nobeokabouzu	Japan	-	9.37167	6.23	B	A	B	B	A	B	B	B	A	A	B	-
168	aestivum	Tamaizumi	Japan	-	49.0833	57.32	B	B	B	B	B	A	A	A	-	B	B	A
169	aestivum	Kitanokaori	Japan	-	25.8517	4.37	B	B	B	B	A	B	B	B	B	B	B	B
170	aestivum	Minaminokaori	Japan	-	66.8267	63.4683	B	A	B	B	B	A	A	A	A	A	A	A
171	aestivum	Haruyokoi	Japan	-	93.95	94.3367	B	B	B	B	A	A	A	B	A	A	A	A
172	aestivum	KS831957	USA	-	70.2283	83.2283	B	B	B	B	A	B	B	B	A	A	B	B
173	aestivum	Hanamanten	Japan	-	41.47	54.1367	B	B	B	B	A	A	B	A	A	A	A	A
174	aestivum	Kitahonami	Japan	-	17.105	4.97	B	B	B	B	B	A	A	A	A	A	A	-
175	aestivum	Kinuiroha	Japan	-	53.9133	47.2383	B	A	B	B	A	B	B	B	A	A	A	A
176	aestivum	U24	China	-	59.055	81.205	B	B	-	B	A	A	B	B	A	A	A	-
177	aestivum	Seikai 165	Japan	-	43.8667	43.825	B	A	B	B	A	A	B	A	A	A	A	B
178	aestivum	Ayahikari	Japan	-	54.8217	52.11	B	A	B	B	A	A	B	A	A	A	A	A
179	aestivum	Minaminokomugi	Japan	-	50.0783	48.8833	B	B	B	B	A	B	B	A	A	B	B	B
180	aestivum	Chogokuwase	Japan	-	36.6883	38.7317	B	B	B	B	A	A	-	A	A	A	A	B
181	aestivum	Akimakigata-Abukumawase	Japan	-	35.6283	41.5683	-	A	B	B	A	B	A	A	B	B	B	B
182	aestivum	Nishikazekomugi	Japan	-	42.81	38.0217	B	A	B	B	A	A	B	A	A	A	A	B
183	aestivum	Chikugoizumi	Japan	-	61.24	52.3317	B	A	B	B	A	A	A	A	A	A	A	A
184	aestivum	Iwainodaichi	Japan	-	38.1417	36.96	B	B	B	B	A	A	B	A	A	A	A	B
185	aestivum	Shiroganekomugi	Japan	-	52.8333	42.365	B	A	B	B	A	A	A	A	A	A	B	A
186	aestivum	Seikai 193	Japan	-	47.1083	37.8533	B	B	B	B	A	B	A	A	A	A	A	B
187	aestivum	Kitakamikomugi	Japan	-	54.1317	41.6083	B	B	-	B	A	A	A	A	A	A	A	B
188	aestivum	Nebarigoshi	Japan	-	10.6117	3.89833	B	B	B	B	A	B	B	B	A	A	A	A
189	aestivum	Shunyou	Japan	-	46.2367	58.87	B	B	B	B	A	A	A	A	A	A	A	A
190	aestivum	Fujimikomugi	Japan	-	51.365	51.665	B	B	B	B	A	A	B	A	A	A	A	A
191	aestivum	Gamenya	Australia	-	27.6917	4.75833	B	B	B	B	B	A	B	B	A	A	B	B
192	aestivum	Akadaruma	Japan	-	49.35	50.3633	B	B	B	B	-	B	B	A	A	B	B	-
A: CS allele, B: M808 allele, -: missing or other allele
