# Supplementary material for: Three dominant awnless genes in common wheat: Fine mapping, interaction and contribution to diversity in awn shape and length
Source: PLoS One. 2017 Apr 24;12(4):e0176148. doi: 10.1371/journal.pone.0176148 (PMC5402986; doi:10.1371/journal.pone.0176148)
Supplement: S6 Table — (XLSX) [file pone.0176148.s012.xlsx]

## Sheet: S6 Table
S6 Table. Comparison of awn length in hexaploid wheat collection based on the genotype of markers analyzed
Chromosome 4A
		Top					Middle
		M808 allele		CS allele			M808 allele		CS allele
	Position (cM)	Average	SD	Average	SD	P-value	Average	SD	Average	SD	P-value	n
WABM233735	25.117	56.8467	28.7336	24.9557	16.5717	5.36903e-07	51.572	34.5566	24.185	17.9415	0.000259383	187
WABM241105	25.6695	47.352	29.0728	56.7633	28.9779	0.0293789	42.1879	35.5093	52.4581	32.344	0.04043	189
Xgwm192	27.2154	54.2293	29.0958	30.2627	23.8207	0.00042202	49.1827	34.4308	28.74	25.3787	0.00972825	165
WABM117400	28.2649	56.1848	28.8536	31.1953	22.6013	5.29749e-05	51.0706	34.1331	29.5171	26.625	0.00290061	189
Chromosome 5A
		M808 allele		CS allele			M808 allele		CS allele
	Position (cM)	Average	SD	Average	SD	P-value	Average	SD	Average	SD	P-value	n
WABM232824	301.584	45.4259	31.4018	55.1955	28.3601	0.045775	39.87	38.95	50.96	31.91	0.0508515	186
Chromosome 6B
		M808 allele		CS allele			M808 allele		CS allele
	Position (cM)	Average	SD	Average	SD	P-value	Average	SD	Average	SD	P-value	n
WABM242378	130.71	50.867	33.1708	53.8747	27.2563	0.505877	47.7897	38.8013	48.4133	31.4419	0.905355	188
WABM232658	130.71	49.8234	28.0085	58.5426	29.8264	0.0546278	44.8043	33.6729	54.0512	34.0634	0.0833582	173
WABM233843	131.21	51.3131	30.9486	53.8216	28.3722	0.570181	45.7395	37.7286	49.7119	31.5762	0.437754	189
WABM214868	132.216	49.7942	34.4456	52.0631	29.046	0.812316	46.7085	47.4635	47.4204	33.2517	0.948889	183
WABM243094	132.216	49.5913	28.6131	53.4752	29.4835	0.512909	48.7238	32.8758	48.1282	34.2691	0.931056	189
WABM125872	134.549	47.8776	30.5474	58.2657	27.06	0.0145148	45.2137	37.1637	51.4567	30.0345	0.207707	189
WABM123279	135.049	57.6625	28.8574	49.3651	27.7469	0.0666074	52.1929	36.2932	44.4027	29.077	0.135459	159
